# Supplementary material for: Massively parallel single-cell genomics of microbiomes in rice paddies
Source: Front Microbiol. 2022 Nov 3;13:1024640. doi: 10.3389/fmicb.2022.1024640 (PMC9669790; doi:10.3389/fmicb.2022.1024640)
Supplement: Supplementary file 1 [file Table_1.XLSX]

## Sheet: Sheet1
Soil chemical properties	Unit	Plot 1	Plot 2	Plot 3	Plot 4
pH (H2O)	－	6.1	5.6	5.1	5.1
EC (Electric Conductivity)	mS/cm	0.08	0.06	0.04	0.06
CEC (Cation Exchange Capacity)	me	15	15	14	14
Nitrogen availability	mg/100 g	4.2	2.9	3.5	3.3
Ammonia nitrogen	mg/100 g	0.4	0.1	0.6	0.2
Nitrate nitrogen	mg/100 g	3.8	2.8	2.9	3.1
Phosphate availability	mg/100 g	37.2	38.4	41.5	79.6
Phosphate absorption coefficient	－	659	645	623	688
Exchangeable lime	mg/100 g	241	186	105	128
Exchangeable magnesium	mg/100 g	24	19	10	13
Exchangeable potassium	mg/100 g	10	8	8	7
Ca saturation	％	58.5	45.5	26.5	32.6
Mg saturation	％	8.2	6.5	3.5	4.6
K saturation	％	1.4	1.2	1.2	1.1
Ca/Mg	－	7.2	7	7.5	7
Mg/K	－	5.6	5.6	2.9	4.4
Base saturation	％	68.1	53.2	31.2	38.3
Base saturation	mg/kg	0.2	0.1	0.1	0.1
Mn	mg/kg	0.3	0.2	0.4	0.9
Fe	mg/kg	1.1	1.1	1.4	1.1
Humus	％	2.1	2.3	2.1	2.3
Silicic acid	mg/100 g	241	186	105	128
Zn	mg/kg	15.4	24.7	21.8	22.2
Cu	mg/kg	8.6	13.4	13.8	18.6
Mo	mg/kg	0.05	0.05	0.05	0.05
Total carbon	％	1.2	1.3	1.2	1.3
